# Supplementary material for: In Vivo Tumor Vascular Imaging with Light Emitting Diode-Based Photoacoustic Imaging System
Source: Sensors (Basel). 2020 Aug 12;20(16):4503. doi: 10.3390/s20164503 (PMC7472236; doi:10.3390/s20164503)
Supplement: Supplementary file 1 [file sensors-20-04503-s001.zip]

Archive with 2 entries (2 files):
- Video 1.mp4
- Video 2.mov
